# Supplementary material for: Photoinduced and Classical Sol-Gel Synthesis: Spectral and Photophysical Behavior of Silica Matrix Doped by Novel Fluorescent Dye Based on Boron Difluoride Complex
Source: Polymers (Basel). 2021 Aug 16;13(16):2743. doi: 10.3390/polym13162743 (PMC8400351; doi:10.3390/polym13162743)
Supplement: Supplementary file 1 [file polymers-13-02743-s001.zip]

Archive with 1 entries (1 files):
- polymers-1322086-supplementary.pdf
